# Supplementary material for: The incidence and pattern of copollinator diversification in dioecious and monoecious figs
Source: Evolution. 2015 Jan 19;69(2):294–304. doi: 10.1111/evo.12584 (PMC4328460; doi:10.1111/evo.12584)
Supplement: Supplementary file 1 — Figure S1. The COI phylogenetic tree of the surveyed fig pollinating wasps. Figure S2. The 28S rRNA phylogenetic tree of the surveyed fig pollinating wasps. Figure S3. The COI Bayesian phylogeny of the genus Ceratosolen. Figure S4. The COI Bayesian phylogeny of the genus Eupristina. Figure S5. The COI Bayesian phylogeny of Ceratosolen gravelyi and C. emarginatus. Table S1. The fig wasp and fig species investigated. Table S2. Literature search result of 22 key word combinations. Table S3. Fig wasps and host fig trees involved in the meta-analyses. Table S4. Summary of copollinator data from the literature, analyzed by geographic region. [file evo0069-0294-sd1.zip › evo12584-sup-0001-SupInfo/evo12584-sup-0004-tableS3.xlsx]

## Sheet: Table S3
Table S3. Fig wasps and host fig trees involved in the meta-analyses. List is organized by reference. Pollinator species of F. microcarpa was different at two locations. In China, the three co-pollinators from genus Eupristina formed a monophyletic clade, which indicated duplication; but in Mexica, F. microcarpa was an introduced species and acquired two new pollinator species from genus Pegoscap…
Location	Ficus species	Fig breeding system	Number of pollinators	Sister (S) or non-sister (NS) pollinators	Type of speciation event	Minimum number of speciation events	Pollinating wasp species	Reference
Asia	F. pumila var. pumila	dioecy	3	S	duplication	2	Wiebesia spp. 1	(Chen et al. 2012)
							Wiebesia spp. 2
							Wiebesia spp. 3
Asia	F. microcarpa	monoecy	3	S	duplication	2	Eupristina verticillata 1	(Sun et al. 2011)
							Eupristina verticillata 2
							Eupristina verticillata 3
Australia	F. rubiginosa	monoecy	5	S	duplication	4	Pleistodontes froggatti	(Machado et al. 2001; Haine et al. 2006)
							Pleistodontes imperialis clade 1
							Pleistodontes imperialis clade 2
							Pleistodontes imperialis clade 3
							Pleistodontes imperialis clade 4
Africa(Madagascar, and in the Arabic peninsula)	F. sycomorus	monoecy	3	NS	duplication	1	Ceratosolen arabicus	(Kerdelhue et al. 1999; Machado et al. 2001; McLeish and van Noort 2012)
					host switches	1	Ceratosolen arabicus sp. 2
							Ceratosolen galili
Africa	F. sur	monoecy	3	NS	duplication	1	Ceratosolen capensis	{McLeish, 2012 #44;Kerdelhue, 1999 #12}
					host switches	1	Ceratosolen flabellatus
							Ceratosolen silvestrianus
Africa(Mascarene Islands)	F. mauritiana	monoecy	1	-			Ceratosolen coecus	(Kerdelhue et al. 1999)
Africa(Mascarene Islands)	F. polyphlebia	monoecy	1	-			Ceratosolen longimucro	(Kerdelhue et al. 1999)
Africa(Mascarene Islands)	F. sakalavarum	monoecy	1	-			Ceratosolen namorokensis	(Kerdelhue et al. 1999)
Africa(Mascarene Islands)	F. tiliifolia	monoecy	1	-			Ceratosolen stupefactus	(Kerdelhue et al. 1999)
Africa(Mascarene Islands)	F. trichoclada	monoecy	1	-			Ceratosolen desideratus	(Kerdelhue et al. 1999)
Africa	F. vallis-choudae	monoecy	1	-			Ceratosolen megacephalus	(Kerdelhue et al. 1999)
Africa	F. vogeliana	monoecy	1	-			Ceratosolen acutatus	(Kerdelhue et al. 1999)
Africa	F. mucuso	monoecy	2	NS	host switches	1	Ceratosolen arabicus	(Kerdelhue et al. 1999)
							Ceratosolen galili
Africa(Mascarene Islands)	F. botryoides	monoecy	1	-			Ceratosolen blommersi	(Kerdelhue et al. 1999; Weiblen 2001, 2004)
Asia(Taiwan)	F. septica	dioecy	3	S	duplication	2	Ceratosolen sp.1	(Moe and Weiblen 2010; Lin et al. 2011; Moe et al. 2011)
							Ceratosolen sp.2
							Ceratosolen b. jucundus
America(Panama)	F. bullenei	monoecy	2	NS	host switches	1	Pegoscapus gemellus A	(Molbo et al. 2003; Marussich and Machado 2007)
							Pegoscapus gemellus B
America(Panama)	F. near-trigonata	monoecy	2	NS	host switches	1	Pegoscapus lopesi	(Machado et al. 2001; Molbo et al. 2003; Marussich and Machado 2007)
America(Panama)	F. popenoei	monoecy	2	NS	host switches	1	Pegoscapus gemellus A	(Molbo et al. 2003; Marussich and Machado 2007)
							Pegoscapus gemellus B
America(Panama)	F. citrifolia	monoecy	1	-			Pegoscapus sp.	(Marussich and Machado 2007)
America(Panama)	F. colubrinae	monoecy	1	-			Pegoscapus sp.	(Marussich and Machado 2007)
America(Panama)	F. dugandii	monoecy	1	-			Pegoscapus sp.	(Marussich and Machado 2007)
America(Panama)	F. nymphaeifolia	monoecy	1	-			Pegoscapus sp.	(Marussich and Machado 2007)
America(Panama)	F. maxima	monoecy	2	NS	host switches	1	Tetrapus americanus A	(Molbo et al. 2003; Su et al. 2008)
							Tetrapus americanus B
America(Panama)	F. yoponensis	monoecy	1	-			Tetrapus ecuadoranus	(Molbo et al. 2003; Su et al. 2008; Lopez-Vaamonde et al. 2009)
America(Panama)	F. insipida	monoecy	1	-			Tetrapus costaricanus	(Machado et al. 2001; Molbo et al. 2003; Su et al. 2008; Lopez-Vaamonde et al. 2009)
America(Panama)	Ficus sp.	monoecy	1	-			Pegoscapus herrei	(Molbo et al. 2003)
America(Panama)	F. glabrata	monoecy	2	NS	host switches	1	Tetrapus sp. A	(Molbo et al. 2003)
							Tetrapus sp. B
America(Panama)	F. perforata	monoecy	2	NS	host switches	1	Pegoscapus insularis A	(Molbo et al. 2003)
							Pegoscapus insularis B
America(Panama)	F. obtusifolia	monoecy	2	S	duplication	1	Pegoscapus hoffmeyeri A	(Molbo et al. 2003)
							Pegoscapus hoffmeyeri B
America(Mexico)	F. calyculata	monoecy	1	-			Pegoscapus sp.9	(Su et al. 2008)
America(Mexico)	F. glycicarpa	monoecy	1	-			Pegoscapus sp.7	(Su et al. 2008)
America(Mexico)	F. lapathifolia	monoecy	1	-			Tetrapus sp.	(Su et al. 2008)
America(Mexico)	F. palmeri	monoecy	1	-			Pegoscapus sp.12	(Su et al. 2008)
America(Mexico)	F. aurea	monoecy	2	S	duplication	1	Pegoscapus sp. 8	(Su et al. 2008)
							Pegoscapus jimenezi
America(Mexico)	F. americana	monoecy	2	NS	host switches	1	Pegoscapus sp. 5	(Su et al. 2008)
							Pegoscapus standleyi
America(Mexico)	F. cotinifolia	monoecy	2	NS	host switches	1	Pegoscapus sp.6	(Su et al. 2008)
							Pegoscapus kraussii
America(Mexico)	F. petiolaris	monoecy	2	NS	host switches	1	Pegoscapus sp.10	(Su et al. 2008)
							Pegoscapus sp.11
America(Mexico)	F. microcarpa	monoecy	3	NS	host switches	2	Eupristina sp.	(Su et al. 2008)
							Pegoscapus sp. 1
							Pegoscapus sp. 2
America(Mexico)	F. pertusa	monoecy	3	NS	duplication	1	Pegoscapus sp. 3	(Su et al. 2008)
					host switches	1	Pegoscapus sp. 4
							Pegoscapus silvestrii
America(Panama)	F. trigonata	monoecy	1	-			Elisabethiella bergi	(Jousselin et al. 2008)
Africa(Gabon)	F. elasticoides	monoecy	1	-			Elisabethiella articulata	(Jousselin et al. 2008)
Africa(Namibia)	F. ilicina	monoecy	1	-			Elisabethiella enriquesi	(Jousselin et al. 2008)
Africa(Gabon)	F. louisii	monoecy	1	-			Paragaon josephi	(Jousselin et al. 2008)
South Africa (Mkambati)	F. bizanae	monoecy	1	-			Courtella sp. n.	(Jousselin et al. 2008)
Africa (Ivory Coast)	F. scott eliotii	monoecy	1	-			Agaon sp.	(Jousselin et al. 2008)
Africa (Tanzania)	F. usambarensis	monoecy	1	-			Elisabethiella sp.	(Jousselin et al. 2008)
Africa	F. abutilifolia	monoecy	2	NS	host switches	1	Elisabethiella comptoniella Nigeriella fusciceps	(Jousselin et al. 2008)
Africa (Eastern Cape)	F. burtt davyi	monoecy	1	-			Elisabethiella baijnathi	(Machado et al. 2001; Jousselin et al. 2008; Lopez-Vaamonde et al. 2009)
Africa(Tanzania)	F. bubu	monoecy	1	-			Courtella michaloudi	(Jousselin et al. 2008; Lopez-Vaamonde et al. 2009)
South Africa(Mpumalanga)	F. sansibarica	monoecy	1	-			Courtella armata	(Machado et al. 2001; Jousselin et al. 2008; Lopez-Vaamonde et al. 2009)
South Africa	F. craterostoma	monoecy	1				Alfonsiella pipithiensis	(Jousselin et al. 2008; McLeish and van Noort 2012)
South Africa	F. burkei	monoecy	5	NS	duplication	1	Alfonsiella binghami	(Jousselin et al. 2008; McLeish and van Noort 2012)
					host switches	3	Elisabethiella socotrensis
							Elisabethiella stuckenbergi sp. D
							Elisabethiella stuckenbergi sp. E
							Elisabethiella stuckenbergi sp. F
South Africa	F. glumosa	monoecy	1	-			Elisabethiella glumosae	(Machado et al. 2001; Jousselin et al. 2008; McLeish and van Noort 2012)
Africa(Zambia)	F. petersii	monoecy	1	-			Alfonsiella binghami	(Jousselin et al. 2008; McLeish and van Noort 2012)
South Africa	F. stuhlmannii	monoecy	1	-			Alfonsiella binghami	(Jousselin et al. 2008; McLeish and van Noort 2012)
South Africa	F. tettensis	monoecy	1	-			Nigeriella excavata	(Jousselin et al. 2008; McLeish and van Noort 2012)
South Africa	F. natalensis	monoecy	4	NS	duplication	1	Alfonsiella binghami	(Jousselin et al. 2008; McLeish and van Noort 2012)
					host switches	2	Elisabethiella socotrensis
							Elisabethiella stuckenbergi sp. D
							Elisabethiella stuckenbergi sp. F
Africa(Mozambique)	F. lingua	monoecy	1	-			Elisabethiella stuckenbergi	(McLeish and van Noort 2012)
Africa(Mozambique)	F. modesta	monoecy	1	-			Courtella sp.	(McLeish and van Noort 2012)
Africa(Zambia)	F. ovata	monoecy	1	-			Courtella hamifera	(McLeish and van Noort 2012)
Asia(New Guinea)	F. congesta	dioecy	1	-			Ceratosolen notus	(Moe et al. 2011)
Asia(New Guinea)	F. morobensis	dioecy	1	-			Ceratosolen sp. ex F. morobensis	(Moe et al. 2011)
Asia(New Guinea)	F. pachyrrhachis	dioecy	1	-			Ceratosolen sp. ex F. pachyrrhachis	(Moe et al. 2011)
Asia(New Guinea)	F. bernaysii	dioecy	2	S	duplication	1	Ceratosolen hooglandi clade 1	(Moe et al. 2011)
							Ceratosolen hooglandi clade 2
Asia(New Guinea)	F. copiosa	dioecy	2	S	duplication	1	Kradibia copiosae clade 1	(Moe et al. 2011)
							Kradibia copiosae clade 2
Asia(New Guinea)	F. wassa	dioecy	2	S	duplication	1	Kradibia wassae clade 1	(Moe et al. 2011)
							Kradibia wassae clade 2
Asia(Papua New Guinea)	F. hispidiodes	dioecy	1	-			Ceratosolen dentifer	(Weiblen 2001, 2004; Lopez-Vaamonde et al. 2009; Moe et al. 2011)
Asia(New Guinea)	F. botryocarpa	dioecy	2	S	duplication	1	Ceratosolen corneri clade 1	(Moe and Weiblen 2010)
							Ceratosolen corneri clade 2
Asia(New Guinea)	F. dammaropsis	dioecy	2	S	duplication	1	Ceratosolen abnormis highland population	(Moe and Weiblen 2010)
							Ceratosolen abnormis lowland population
Asia	F. variegata	dioecy	2	S	duplication	1	Ceratosolen appendiculatus clade 1	(Moe and Weiblen 2010)
							Ceratosolen appendiculatus clade 2
Asia	F. hispida	dioecy	3	S	duplication	2	Ceratosolen solmsi clade 1	(Moe and Weiblen 2010)
							Ceratosolen solmsi clade 2
							Ceratosolen solmsi clade 3
Asia	F. racemosa	monoecy	2	S	duplication	1	Ceratosolen fusciceps Malaysian population	(Moe and Weiblen 2010)
							Ceratosolen fusciceps Australian population
Asia(Xishuangbanna)	F. cyrtophylla	dioecy	1	-			Blastophaga sp. 1	this study
Asia(Xishuangbanna)	F. gasparriniana	dioecy	1	-			Blastophaga sp. 4	this study
Asia(Xishuangbanna)	F. ischnopoda	dioecy	1	-			Blastophaga sp. 2	this study
Asia(Xishuangbanna)	F. langkokensis	dioecy	1	-			Blastophaga sp. 3	this study
Asia(Xishuangbanna)	F. tinctoria subsp. gibbosa	dioecy	1	-			Kradibia gibbosae	this study
Asia(Xishuangbanna)	F. semicordata	dioecy	2	S	duplication	1	Ceratosolen gravelyi A	this study
							Ceratosolen gravelyi B
Asia(Xishuangbanna)	F. auriculata	dioecy	3	S	duplication	2	Ceratosolen emarginatus A	this study
							Ceratosolen emarginatus B
							Ceratosolen emarginatus C
Asia(Xishuangbanna)	F. oligodon	dioecy	3	S	duplication	2	Ceratosolen emarginatus A	this study
							Ceratosolen emarginatus B
							Ceratosolen emarginatus C
Asia(Xishuangbanna)	F. curtipes	monoecy	1	-			Eupristina sp. 2	this study
Asia(Xishuangbanna)	F. religiosa	monoecy	1	-			Platyscapa quadraticeps	this study
Asia(Xishuangbanna)	F. altissima	monoecy	2	S	duplication	1	Eupristina altissima	this study
							Eupristina sp. 1
Asia(Xishuangbanna)	F. benjamina	monoecy	2	S	duplication	1	Eupristina koningsbergeri A	this study
							Eupristina koningsbergeri B
Asia	F. fistulosa	dioecy	1	-			Ceratosolen constrictus	this study & (Cruaud et al. 2012b)
							Ceratosolen hewitti
Asia(Japan)	F. ampelas	dioecy	2	S	duplication	1	Kradibia sumatrana	(Azuma et al. 2010)
							Kradibia commuta
Asia(Japan)	F. benguetensis	dioecy	1	-			Ceratosolen cornutus	(Azuma et al. 2010)
Asia(Japan)	F. boninsimae	dioecy	1	-			Blastophaga sp.	(Azuma et al. 2010)
Asia(Japan)	F. caulocarpa	monoecy	1	-			Platyscapa fischeri	(Azuma et al. 2010)
Asia(Japan)	F. thunbergii	dioecy	1	-			Wiebesia sp.	(Azuma et al. 2011)
Asia(Japan)	F. nipponica	dioecy	1	-			Wiebesia callida	(Azuma et al. 2012)
Asia(Japan)	F. nishimurae	dioecy	1	-			Blastophaga sp.	(Azuma et al. 2013)
Asia(Japan)	F. superba var. japonica	monoecy	1	-			Platyscapa ishiiana	(Azuma et al. 2014)
Asia(Japan,Korea,China)	F. erecta	dioecy	1	-			Blastophaga nipponica	(Machado et al. 2001; Lopez-Vaamonde et al. 2009; Azuma et al. 2010)
Asia(New Caledonia)	F. austrocaledonica	monoecy	1	-			Dolichoris sp. 03	(Cruaud et al. 2012a)
Asia(China,Yunnan)	F. callosa	monoecy	1	-			Dolichoris malabarensis	(Cruaud et al. 2012a)
Asia(New Caledonia)	F. cataractarum	monoecy	1	-			Dolichoris sp. 04	(Cruaud et al. 2012a)
Africa(Mali)	F. dicranostyla	monoecy	1	-			Dolichoris flabellatus	(Cruaud et al. 2012a)
Asia(New Caledonia)	F. dzumacensis	monoecy	1	-			Dolichoris sp. 05	(Cruaud et al. 2012a)
Asia(Vanuatu Islands)	F. granatum (F. granatum minor)	monoecy	2	S	duplication	1	Dolichoris sp. 06	(Cruaud et al. 2012a)
							Dolichoris sp. 07
Asia(New Caledonia)	F. habrophylla variegata	monoecy	1	-			Dolichoris sp. 08	(Cruaud et al. 2012a)
Asia(New Caledonia)	F. lifouensis	monoecy	1	-			Dolichoris sp. 09	(Cruaud et al. 2012a)
Asia(Indoensia)	F. matanoensis	monoecy	1	-			Dolichoris sp. 17	(Cruaud et al. 2012a)
Asia(China,Yunnan)	F. nervosa (F. nervosa pubinervis)	monoecy	2	NS	host switches	1	Dolichoris nervosa	(Cruaud et al. 2012a)
							Dolichoris cf. valentinae
Asia(New Caledonia)	F. nitidifolia	monoecy	1	-			Dolichoris sp. 10	(Cruaud et al. 2012a)
Asia(New Caledonia)	F. otophora	monoecy	1	-			Dolichoris sp. 11	(Cruaud et al. 2012a)
Asia(New Caledonia)	F. pancheriana	monoecy	1	-			Dolichoris sp. 12	(Cruaud et al. 2012a)
Asia(New Caledonia)	F. pteroporum	monoecy	1	-			Dolichoris sp. 13	(Cruaud et al. 2012a)
Asia(New Caledonia)	F. racemigera	monoecy	1	-			Dolichoris sp. 14	(Cruaud et al. 2012a)
Asia(New Caledonia)	Ficus sp.	monoecy	1	-			Dolichoris sp. 01	(Cruaud et al. 2012a)
Asia(New Caledonia)	Ficus sp.	monoecy	1	-			Dolichoris sp. 15	(Cruaud et al. 2012a)
Asia(Indoensia)	Ficus sp.	monoecy	1	-			Dolichoris sp. 19	(Cruaud et al. 2012a)
Asia(New Caledonia)	F. versicolor	monoecy	1	-			Dolichoris sp. 16	(Cruaud et al. 2012a)
Asia(New Caledonia)	F. habrophylla	monoecy	2	NS	host switches	1	Dolichoris sp. 08	(Cruaud et al. 2012a)
							Dolichoris sp. 03
Asia(New Caledonia)	F. asperula	monoecy	2	S	duplication	1	Dolichoris sp. 01	(Cruaud et al. 2012a)
							Dolichoris sp. 02
Asia(Papua New Guinea)	F. polyantha	monoecy	1	-			Dolichoris umbilicata	(Cruaud et al. 2012a) (Lopez-Vaamonde et al. 2009)
Asia(Papua New Guinea)	F. edelfeltii	monoecy	1	-			Dolichoris inornata	(Weiblen 2001, 2004; Cruaud et al. 2012a)
Asia(Malaysia)	F. vasculosa	monoecy	1	-			Dolichoris vasculosae	(Weiblen 2001; Lopez-Vaamonde et al. 2009; Cruaud et al. 2012a)
Asia(Papua New Guinea)	F. robusta	dioecy	1	-			Ceratosolen waliensis	(Lopez-Vaamonde et al. 2009; Cruaud et al. 2012a)
LITERATURE CITED
Azuma, H., R. D. Harrison, K. Nakamura, and Z.-H. Su. 2010. Molecular phylogenies of figs and fig-pollinating wasps in the Ryukyu and Bonin (Ogasawara) islands, Japan. Genes Genet. Syst. 85:177-192.
Chen, Y., S. G. Compton, M. Liu, and X.-Y. Chen. 2012. Fig trees at the northern limit of their range: the distributions of cryptic pollinators indicate multiple glacial refugia. Mol. Ecol. 21:1687-1701. (doi:10.1111/j.1365-294X.2012.05491.x).
Cruaud, A., R. Jabbour-Zahab, G. Genson, S. Ungricht, and J. Y. Rasplus. 2012a. Testing the emergence of New Caledonia: Fig wasp mutualism as a case study and a review of evidence. PLoS One 7:e30941. (doi:10.1371/journal.pone.0030941).
Cruaud, A., N. Ronsted, B. Chantarasuwan, L. S. Chou, W. L. Clement, A. Couloux, B. Cousins, G. Genson, R. D. Harrison, P. E. Hanson, M. Hossaert-McKey, R. Jabbour-Zahab, E. Jousselin, C. Kerdelhue, F. Kjellberg, C. Lopez-Vaamonde, J. Peebles, Y. Q. Peng, R. A. Pereira, T. Schramm, R. Ubaidillah, S. van Noort, G. D. Weiblen, D. R. Yang, A. Yodpinyanee, R. Libeskind-Hadas, J. M. Cook, J. Y. Rasplu…
Haine, E. R., J. Martin, and J. M. Cook. 2006. Deep mtDNA divergences indicate cryptic species in a fig-pollinating wasp. BMC Evol. Biol. 6:83. (doi:10.1186/1471-2148-6-83).
Jousselin, E., S. Van Noort, V. Berry, J. Y. Rasplus, N. Ronsted, J. C. Erasmus, and J. M. Greeff. 2008. One fig to bind them all: host conservatism in a fig wasp community unraveled by cospeciation analyses among pollinating and nonpollinating fig wasps. Evolution 62:1777-1797. (doi:10.1111/j.1558-5646.2008.00406.x).
Kerdelhue, C., I. Le Clainche, and J. Y. Rasplus. 1999. Molecular phylogeny of the Ceratosolen species pollinating Ficus of the subgenus Sycomorus sensu stricto: Biogeographical history and origins of the species-specificity breakdown cases. Mol. Phyl. Evol. 11:401-414. (doi:10.1006/mpev.1998.0590).
Lin, R. C., C. K. L. Yeung, J. J. Fong, H. Y. Tzeng, and S. H. Li. 2011. The lack of pollinator specificity in a dioecious fig tree: sympatric fig-pollinating wasps of Ficus septica in southern Taiwan. Biotropica 43:200-207. (doi:10.1111/j.1744-7429.2010.00686.x).
Lopez-Vaamonde, C., N. Wikstrom, K. M. Kjer, G. D. Weiblen, J. Y. Rasplus, C. A. Machado, and J. M. Cook. 2009. Molecular dating and biogeography of fig-pollinating wasps. Mol. Phyl. Evol. 52:715-726. (doi:10.1016/j.ympev.2009.05.028).
Machado, C. A., E. Jousselin, F. Kjellberg, S. G. Compton, and E. A. Herre. 2001. Phylogenetic relationships, historical biogeography and character evolution of fig-pollinating wasps. Proc. R. Soc. Lond. B Biol. Sci. 268:685-694. (doi:10.1098/rspb.2000.1418).
Marussich, W. A., and C. A. Machado. 2007. Host-specificity and coevolution among pollinating and nonpollinating New World fig wasps. Mol. Ecol. 16:1925-1946. (doi:10.1111/j.1365-294X.2007.03278.x).
McLeish, M. J., and S. van Noort. 2012. Codivergence and multiple host species use by fig wasp populations of the Ficus pollination mutualism. BMC Evol. Biol. 12:1. (doi:10.1186/1471-2148-12-1).
Moe, A. M., D. R. Rossi, and G. D. Weiblen. 2011. Pollinator sharing in dioecious figs (Ficus: Moraceae). Biol. J. Linn. Soc. 103:546-558.
Moe, A. M., and G. D. Weiblen. 2010. Molecular divergence in allopatric Ceratosolen (Agaonidae) pollinators of geographically widespread Ficus (Moraceae) species. Ann. Eetomol. Soc. Am. 103:1025-1037. (doi:10.1603/an10083).
Molbo, D., C. A. Machado, J. G. Sevenster, L. Keller, and E. A. Herre. 2003. Cryptic species of fig-pollinating wasps: Implications for the evolution of the fig-wasp mutualism, sex allocation, and precision of adaptation. Proc. Natl. Acad. Sci. U. S. A. 100:5867-5872. (doi:10.1073/pnas.0930903100).
Su, Z. H., H. Iino, K. Nakamura, A. Serrato, and K. Oyama. 2008. Breakdown of the one-to-one rule in Mexican fig-wasp associations inferred by molecular phylogenetic analysis. Symbiosis 45:73-81.
Sun, X. J., J. H. Xiao, J. M. Cook, G. Feng, and D. W. Huang. 2011. Comparisons of host mitochondrial, nuclear and endosymbiont bacterial genes reveal cryptic fig wasp species and the effects of Wolbachia on host mtDNA evolution and diversity. BMC Evol. Biol. 11:86. (doi:10.1186/1471-2148-11-86).
Weiblen, G. D. 2001. Phylogenetic relationships of fig wasps pollinating functionally dioecious Ficus based on mitochondrial DNA sequences and morphology. Syst. Biol. 50:243-267. (doi:10.1080/713849615).
Weiblen, G. D. 2004. Correlated evolution in fig pollination. Syst. Biol. 53:128-139. (doi:10.1080/10635150490265012).

## Sheet: Sheet2
Location		Ficus species	Fig breeding system	Number of pollinators	Sister (S) or non-sister (NS) pollinators	Type of speciation event	Minimum number of speciation events
Africa	Africa	F. vallis-choudae	monoecy	1	-
Africa	Africa	F. vogeliana	monoecy	1	-
Africa	Africa (Eastern Cape)	F. burtt davyi	monoecy	1	-
Africa	Africa (Ivory Coast)	F. scott eliotii	monoecy	1	-
Africa	Africa (Tanzania)	F. usambarensis	monoecy	1	-
Africa	Africa(Gabon)	F. elasticoides	monoecy	1	-
Africa	Africa(Gabon)	F. louisii	monoecy	1	-
Africa	Africa(Mali)	F. dicranostyla	monoecy	1	-
Africa	Africa(Mascarene Islands)	F. mauritiana	monoecy	1	-
Africa	Africa(Mascarene Islands)	F. polyphlebia	monoecy	1	-
Africa	Africa(Mascarene Islands)	F. sakalavarum	monoecy	1	-
Africa	Africa(Mascarene Islands)	F. tiliifolia	monoecy	1	-
Africa	Africa(Mascarene Islands)	F. trichoclada	monoecy	1	-
Africa	Africa(Mascarene Islands)	F. botryoides	monoecy	1	-
Africa	Africa(Mozambique)	F. lingua	monoecy	1	-
Africa	Africa(Mozambique)	F. modesta	monoecy	1	-
Africa	Africa(Namibia)	F. ilicina	monoecy	1	-
Africa	Africa(Tanzania)	F. bubu	monoecy	1	-
Africa	Africa(Zambia)	F. petersii	monoecy	1	-
Africa	Africa(Zambia)	F. ovata	monoecy	1	-
Africa	South Africa	F. glumosa	monoecy	1	-
Africa	South Africa	F. stuhlmannii	monoecy	1	-
Africa	South Africa	F. tettensis	monoecy	1	-
Africa	South Africa (Mkambati)	F. bizanae	monoecy	1	-
Africa	South Africa(Mpumalanga)	F. sansibarica	monoecy	1	-
Africa	South Africa	F. craterostoma	monoecy	1	-
Africa	Africa	F. sur	monoecy	3	NS	duplication / host switches	1 / 1
Africa	Africa(Madagascar, and in the Arabic peninsula)	F. sycomorus	monoecy	3	NS	duplication / host switches	1 / 1
Africa	South Africa	F. burkei	monoecy	5	NS	duplication / host switches	1 / 3
Africa	South Africa	F. natalensis	monoecy	4	NS	duplication / host switches	1 / 2
Africa	Africa	F. mucuso	monoecy	2	NS	host switches	1
Africa	Africa	F. abutilifolia	monoecy	2	NS	host switches	1
America	America(Mexico)	F. calyculata	monoecy	1	-
America	America(Mexico)	F. glycicarpa	monoecy	1	-
America	America(Mexico)	F. lapathifolia	monoecy	1	-
America	America(Mexico)	F. palmeri	monoecy	1	-
America	America(Panama)	F. citrifolia	monoecy	1	-
America	America(Panama)	F. colubrinae	monoecy	1	-
America	America(Panama)	F. dugandii	monoecy	1	-
America	America(Panama)	F. nymphaeifolia	monoecy	1	-
America	America(Panama)	F. yoponensis	monoecy	1	-
America	America(Panama)	F. insipida	monoecy	1	-
America	America(Panama)	Ficus sp.	monoecy	1	-
America	America(Panama)	F. trigonata	monoecy	1	-
America	America(Mexico)	F. pertusa	monoecy	3	NS	duplication / host switches	1 / 1
America	America(Mexico)	F. americana	monoecy	2	NS	host switches	1
America	America(Mexico)	F. cotinifolia	monoecy	2	NS	host switches	1
America	America(Mexico)	F. petiolaris	monoecy	2	NS	host switches	1
America	America(Mexico)	F. microcarpa	monoecy	3	NS	host switches	2
America	America(Panama)	F. bullenei	monoecy	2	NS	host switches	1
America	America(Panama)	F. near-trigonata	monoecy	2	NS	host switches	1
America	America(Panama)	F. popenoei	monoecy	2	NS	host switches	1
America	America(Panama)	F. maxima	monoecy	2	NS	host switches	1
America	America(Panama)	F. glabrata	monoecy	2	NS	host switches	1
America	America(Panama)	F. perforata	monoecy	2	NS	host switches	1
America	America(Mexico)	F. aurea	monoecy	2	S	duplication	1
America	America(Panama)	F. obtusifolia	monoecy	2	S	duplication	1
Asia	Asia	F. fistulosa	dioecy	1	-
Asia	Asia(Japan)	F. benguetensis	dioecy	1	-
Asia	Asia(Japan)	F. boninsimae	dioecy	1	-
Asia	Asia(Japan)	F. thunbergii	dioecy	1	-
Asia	Asia(Japan)	F. nipponica	dioecy	1	-
Asia	Asia(Japan)	F. nishimurae	dioecy	1	-
Asia	Asia(Japan,Korea,China)	F. erecta	dioecy	1	-
Asia	Asia(New Guinea)	F. congesta	dioecy	1	-
Asia	Asia(New Guinea)	F. morobensis	dioecy	1	-
Asia	Asia(New Guinea)	F. pachyrrhachis	dioecy	1	-
Asia	Asia(Papua New Guinea)	F. hispidiodes	dioecy	1	-
Asia	Asia(Papua New Guinea)	F. robusta	dioecy	1	-
Asia	Asia(Xishuangbanna)	F. cyrtophylla	dioecy	1	-
Asia	Asia(Xishuangbanna)	F. gasparriniana	dioecy	1	-
Asia	Asia(Xishuangbanna)	F. ischnopoda	dioecy	1	-
Asia	Asia(Xishuangbanna)	F. langkokensis	dioecy	1	-
Asia	Asia(Xishuangbanna)	F. tinctoria subsp. gibbosa	dioecy	1	-
Asia	Asia	F. pumila var. pumila	dioecy	3	S	duplication	2
Asia	Asia(Japan)	F. ampelas	dioecy	2	S	duplication	1
Asia	Asia(New Guinea)	F. bernaysii	dioecy	2	S	duplication	1
Asia	Asia(New Guinea)	F. copiosa	dioecy	2	S	duplication	1
Asia	Asia(New Guinea)	F. wassa	dioecy	2	S	duplication	1
Asia	Asia(Taiwan)	F. septica	dioecy	3	S	duplication	2
Asia	Asia(Xishuangbanna)	F. semicordata	dioecy	2	S	duplication	1
Asia	Asia(Xishuangbanna)	F. auriculata	dioecy	3	S	duplication	2
Asia	Asia(Xishuangbanna)	F. oligodon	dioecy	3	S	duplication	2
Asia	Asia	F. variegata	dioecy	2	S	duplication	1
Asia	Asia	F. hispida	dioecy	3	S	duplication	2
Asia	Asia(New Guinea)	F. botryocarpa	dioecy	2	S	duplication	1
Asia	Asia(New Guinea)	F. dammaropsis	dioecy	2	S	duplication	1
Asia	Asia(China,Yunnan)	F. callosa	monoecy	1	-
Asia	Asia(Indoensia)	F. matanoensis	monoecy	1	-
Asia	Asia(Indoensia)	Ficus sp.	monoecy	1	-
Asia	Asia(Japan)	F. caulocarpa	monoecy	1	-
Asia	Asia(Japan)	F. superba var. japonica	monoecy	1	-
Asia	Asia(Malaysia)	F. vasculosa	monoecy	1	-
Asia	Asia(New Caledonia)	F. austrocaledonica	monoecy	1	-
Asia	Asia(New Caledonia)	F. cataractarum	monoecy	1	-
Asia	Asia(New Caledonia)	F. dzumacensis	monoecy	1	-
Asia	Asia(New Caledonia)	F. habrophylla variegata	monoecy	1	-
Asia	Asia(New Caledonia)	F. lifouensis	monoecy	1	-
Asia	Asia(New Caledonia)	F. nitidifolia	monoecy	1	-
Asia	Asia(New Caledonia)	F. otophora	monoecy	1	-
Asia	Asia(New Caledonia)	F. pancheriana	monoecy	1	-
Asia	Asia(New Caledonia)	F. pteroporum	monoecy	1	-
Asia	Asia(New Caledonia)	F. racemigera	monoecy	1	-
Asia	Asia(New Caledonia)	Ficus sp.	monoecy	1	-
Asia	Asia(New Caledonia)	Ficus sp.	monoecy	1	-
Asia	Asia(New Caledonia)	F. versicolor	monoecy	1	-
Asia	Asia(Papua New Guinea)	F. polyantha	monoecy	1	-
Asia	Asia(Papua New Guinea)	F. edelfeltii	monoecy	1	-
Asia	Asia(Xishuangbanna)	F. curtipes	monoecy	1	-
Asia	Asia(Xishuangbanna)	F. religiosa	monoecy	1	-
Asia	Asia(China,Yunnan)	F. nervosa (F. nervosa pubinervis)	monoecy	2	NS	host switches	1
Asia	Asia(New Caledonia)	F. habrophylla	monoecy	2	NS	host switches	1
Asia	Asia(Vanuatu Islands)	F. granatum	monoecy	2	S	duplication	1
Asia	Asia	F. microcarpa	monoecy	3	S	duplication	2
Asia	Asia(New Caledonia)	F. asperula	monoecy	2	S	duplication	1
Asia	Asia(Xishuangbanna)	F. altissima	monoecy	2	S	duplication	1
Asia	Asia(Xishuangbanna)	F. benjamina	monoecy	2	S	duplication	1
Asia	Austrlia	F. rubiginosa	monoecy	5	S	duplication	4
Asia	Asia	F. racemosa	monoecy	2	S	duplication	1
America	Asia(Xishuangbanna)	F. microcarpa	monoecy	3	NS	host switches
Asia	Asia(China,Yunnan)	F. nervosa(F. nervosa pubinervis)	monoecy	2	NS	host switches
Asia	Asia(New Caledonia)	F. habrophylla	monoecy	2	NS	host switches
Asia	Asia(New Caledonia)	F. asperula	monoecy	2	S	duplication
Asia	Asia(Vanuatu Islands)	F. granatum(F. granatum minor )	monoecy	2	S	duplication
Asia	Asia(Xishuangbanna)	F. altissima	monoecy	2	S	duplication
Asia	Asia(Xishuangbanna)	F. benjamina	monoecy	2	S	duplication
Asia	Asia(Austrlia)	F. rubiginosa	monoecy	5	S	duplication
Asia	Asia	F. racemosa	monoecy	2	S	duplication

## Sheet: Table S4
Table S4. Summary of co-pollinator data from the literature
	Africa(Monoecious)	America(Monoecious)	Asia(Dioecious)	Asia(Monoecious)	Summary
Fig numbers	32	25	30	32	119
Muitiple	6	13	13	9	41
Single	26	12	17	23	78
Sister	0	2	13	7	22
Non-sister	6	11	0	2	19
Host-switches	9	12	0	2	23
Duplication	4	3	18	11	36
